# Supplementary material for: The effects of drift and selection on latitudinal genetic variation in Scandinavian common toads (Bufo bufo) following postglacial recolonisation
Source: Heredity (Edinb). 2021 Feb 9;126(4):656–67. doi: 10.1038/s41437-020-00400-x (PMC8115047; doi:10.1038/s41437-020-00400-x)
Supplement: Supplementary file 2 — Table_S3 [file 41437_2020_400_MOESM2_ESM.xlsx]

## Sheet: Blad1
SeqName	Description	Length	#Hits	e.Value	sim.mean	Method
CLocus_8207	hypothetical protein XELAEV_18044541mg	267	20	5.73E-17	63.54	LFMM
CLocus_76234	Transposable element Tc3 transposase	232	20	1.33E-31	74.31	Pcadapt
CLocus_76234	Transposable element Tc3 transposase	232	20	1.65E-31	78.1	LFMM
CLocus_75369	D-threo-3-hydroxyaspartate dehydratase	238	6	5.01E-07	66.48	LFMM
CLocus_75311	hypothetical protein VQ01_15655	315	19	4.76E-07	61.63	Pcadapt
CLocus_75180	forkhead box protein M1 isoform X1	260	20	4.49E-13	78.23	Pcadapt
CLocus_73248	hypothetical protein XENTR_v90015960mg	215	20	8.45E-16	67.82	Pcadapt
CLocus_73248	hypothetical protein XELAEV_18033439mg	215	20	2.81E-13	65.39	LFMM
CLocus_719	zinc finger protein 341	279	20	5.26E-10	94.29	Pcadapt
CLocus_70569	protein FAM193A	187	3	2.22E-13	94.12	LFMM
CLocus_70313	chromobox protein homolog 2	231	20	5.48E-13	63.25	Pcadapt
CLocus_6950	potassium channel subfamily T member 2-like	190	20	1.06E-09	68.28	Pcadapt
CLocus_6950	potassium channel subfamily T member 2-like	190	20	1.31E-09	69.09	LFMM
CLocus_67023	RNA-directed DNA polymerase from mobile element jockey	183	20	3.43E-07	73.26	Pcadapt
CLocus_67023	DUF1891 domain-containing protein	183	20	3.91E-08	69.95	LFMM
CLocus_64589	epidermal growth factor receptor kinase substrate 8-like protein 1	219	20	1.13E-14	63.61	Pcadapt
CLocus_63092	protein NYNRIN-like isoform X1	292	20	1.33E-22	69.55	Pcadapt
CLocus_6116	hypothetical protein XENTR_v90004976mg	213	20	3.20E-14	69.39	Pcadapt
CLocus_6116	hypothetical protein XELAEV_18037650mg	213	20	2.90E-13	67.01	LFMM
CLocus_60181	hypothetical protein XENTR_v90004976mg	208	20	2.83E-10	63.52	Pcadapt
CLocus_60181	hypothetical protein XELAEV_18039580mg	208	20	5.13E-10	62.16	LFMM
CLocus_59660	SPOC domain-containing protein 1	260	6	6.58E-08	72.43	Pcadapt
CLocus_5930	PDZ and LIM domain protein 5	229	20	1.70E-10	63.45	Pcadapt
CLocus_52026	UPF0577 protein KIAA1324-like homolog	152	20	1.64E-13	86.03	Pcadapt
CLocus_51806	aspartyl-tRNA synthetase	278	20	8.56E-12	96.42	Pcadapt
CLocus_51699	hypothetical protein XELAEV_18037204mg	197	3	4.46E-13	62.02	Pcadapt
CLocus_51404	thromboxane-A synthase isoform X3	178	20	4.88E-08	85.64	Pcadapt
CLocus_47063	novel sal-like protein	226	19	7.64E-12	70.04	Pcadapt
CLocus_47063	novel sal-like protein	226	20	9.46E-12	70.73	LFMM
CLocus_46259	putative Transposon Tf2-1 polyprotein	173	20	1.17E-09	66.58	Pcadapt
CLocus_46017	CHK1 checkpoint-like protein	214	20	2.33E-07	68.02	Pcadapt
CLocus_45118	Transposable element Tc3 transposase	261	20	2.33E-20	63.61	LFMM
CLocus_44824	hypothetical protein cypCar_00048110	179	1	2.28E-07	74.29	Pcadapt
CLocus_44824	hypothetical protein cypCar_00048110	179	1	2.83E-07	74.29	LFMM
CLocus_44710	dynein heavy chain 9, axonemal-like	306	4	3.10E-06	79.25	Pcadapt
CLocus_44212	LINE-1 type transposase domain-containing 1	235	20	1.13E-10	60.82	Pcadapt
CLocus_44212	LINE-1 type transposase domain-containing 1	235	20	3.71E-13	61.46	LFMM
CLocus_44187	putative enzymatic polyprotein	224	20	1.21E-22	68.65	LFMM
CLocus_43152	CHK1 checkpoint-like protein	165	20	8.42E-08	72.79	Pcadapt
CLocus_417378	Transposable element	207	20	3.80E-25	78.02	Pcadapt
CLocus_40510	zinc finger protein 577-like isoform X1	272	20	1.10E-32	72.81	Pcadapt
CLocus_40250	protocadherin gamma-C5-like	176	20	2.11E-19	89.58	Pcadapt
CLocus_39654	gamma-tubulin complex component 6	284	20	4.30E-14	68.07	Pcadapt
CLocus_39517	transposase	278	11	1.81E-30	79.78	LFMM
CLocus_38573	gastrula zinc finger protein XlCGF57.1-like	234	20	1.12E-27	78.98	LFMM
CLocus_35876	kinesin heavy chain-like	149	20	2.54E-07	73.21	Pcadapt
CLocus_35876	kinesin heavy chain-like	149	20	3.15E-07	72.72	LFMM
CLocus_30386	Transposon Ty3-I Gag-Pol poly	268	20	1.97E-16	63.49	Pcadapt
CLocus_23140	Transposable element Tc1 transposase	258	20	4.71E-09	64.71	LFMM
CLocus_21618	predicted protein	307	20	1.30E-08	70.84	LFMM
CLocus_20992	nuclear factor of activated T-cells 5 isoform X3	201	20	4.00E-17	97.62	Pcadapt
CLocus_16338	ethanolamine-phosphate cytidylyltransferase isoform B	292	2	3.11E-08	85.37	Pcadapt
CLocus_14782	vascular endothelial growth factor receptor kdr-like	297	20	7.35E-29	80.96	Pcadapt
CLocus_12203	28S ribosomal protein S29, mitochondrial	206	20	5.18E-13	95.22	Pcadapt
CLocus_10795	Transposable element	233	20	2.98E-15	68.66	Pcadapt
CLocus_10795	Transposable element	233	20	3.72E-15	68.5	LFMM
