# Supplementary material for: The effects of drift and selection on latitudinal genetic variation in Scandinavian common toads (Bufo bufo) following postglacial recolonisation
Source: Heredity (Edinb). 2021 Feb 9;126(4):656–67. doi: 10.1038/s41437-020-00400-x (PMC8115047; doi:10.1038/s41437-020-00400-x)
Supplement: Supplementary file 3 — Table_S4 [file 41437_2020_400_MOESM3_ESM.xlsx]

## Sheet: Blad1
SeqName	Description	Length	#Hits	e-Value	sim mean	Method
CLocus_86560	Bufo schneideri microsatellite Rsch12 sequence	154	3	2.94E-29	84.54	Pcadapt
CLocus_83024	AF273093Bufo marinus BM217 microsatellite sequence	189	3	5.31E-26	90.29	Pcadapt
CLocus_83024	Bufo baturae microsatellite BaturaC107 sequence	189	2	6.89E-22	88	LFMM
CLocus_82480	Xenopus tropicalis clone CH216-159I14, complete sequence	194	19	6.05E-38	85.46	Pcadapt
CLocus_82210	Mastacembelus armatus genome assembly, chromosome: 22	309	20	1.85E-82	79.53	Pcadapt
CLocus_80471	Bufo margaritifer voucher 156MC 18S ribosomal RNA gene sequence	243	20	2.57E-36	93.52	Pcadapt
CLocus_78233	Rhinatrema bivittatum genome assembly, chromosome: 15	240	7	2.41E-11	80.19	Pcadapt
CLocus_76234	Oreochromis niloticus uncharacterized LOC112841992 (LOC112841992), ncRNA	232	20	2.41E-68	88.56	Pcadapt
CLocus_76234	Sparus aurata genome assembly, chromosome: 11	232	20	1.05E-70	89.15	LFMM
CLocus_75451	Bufo baturae microsatellite BaturaC107 sequence	184	3	4.36E-27	85.9	Pcadapt
CLocus_75369	Mastacembelus armatus genome assembly, chromosome: 18	238	20	8.40E-49	96.85	Pcadapt
CLocus_75369	Mastacembelus armatus genome assembly, chromosome: 18	238	20	1.44E-49	97.02	LFMM
CLocus_75311	Rana boylii 18S ribosomal RNA gene sequence	315	20	1.62E-51	79.41	Pcadapt
CLocus_75180	Nanorana parkeri forkhead box M1 (FOXM1), mRNA	260	8	1.63E-13	73.21	Pcadapt
CLocus_72957	Bufo schneideri microsatellite Rsch12 sequence	259	20	5.67E-32	88.66	Pcadapt
CLocus_719	Xenopus tropicalis zinc finger protein 341 (znf341), transcript variant X6, mRNA	279	20	8.99E-17	81.73	Pcadapt
CLocus_71599	Rhinatrema bivittatum genome assembly, chromosome: 16	276	20	1.98E-31	78.57	Pcadapt
CLocus_71002	Xenopus laevis DNA. BAC clone: XLB1-068C23, complete sequence	288	20	6.91E-12	87.63	Pcadapt
CLocus_68021	Xenopus laevis cAMP and cAMP-inhibited cGMP 3',5'-cyclic phosphodiesterase 10A-like (LOC108717870), transcript variant X3, mRNA	242	20	1.10E-15	81.55	Pcadapt
CLocus_65349	Rana temporaria Tc1-like transposon, transposase pseudogene	254	20	7.88E-24	93.76	Pcadapt
CLocus_64657	Astyanax paranae voucher LBP13340 18S ribosomal RNA gene sequence	324	20	2.75E-23	86.79	Pcadapt
CLocus_62137	Nematalosa erebi 18S ribosomal RNA gene sequence	153	20	1.85E-25	84.16	Pcadapt
CLocus_53849	Pangasianodon hypophthalmus microtubule-associated protein 1B-like (LOC113531129), mRNA	228	20	5.30E-45	83.74	Pcadapt
CLocus_52026	Nanorana parkeri KIAA1324 like (KIAA1324L), mRNA	152	20	5.31E-26	79.05	Pcadapt
CLocus_51806	Synthetic construct Xenopus tropicalis clone IMAGE:7006117 aspartyl-tRNA synthetase (dars) gene, encodes complete protein	278	20	1.74E-19	80.22	Pcadapt
CLocus_51404	Nanorana parkeri thromboxane A synthase 1 (TBXAS1), transcript variant X1, mRNA	178	20	3.82E-15	71.82	Pcadapt
CLocus_51349	Oreochromis niloticus KIAA0895 like (kiaa0895l), transcript variant X3, mRNA	154	20	3.58E-28	91.06	Pcadapt
CLocus_47981	Pygocentrus nattereri bolA family member 1 (bola1), transcript variant X5, mRNA	245	20	1.98E-12	81.8	Pcadapt
CLocus_47209	Bufo baturae microsatellite BaturaC107 sequence	180	1	8.33E-26	93.1	LFMM
CLocus_47063	Xenopus tropicalis DnaJ heat shock protein family (Hsp40) member C28 (dnajc28), mRNA	226	20	1.09E-53	84.29	Pcadapt
CLocus_47063	Xenopus tropicalis DnaJ heat shock protein family (Hsp40) member C28 (dnajc28), mRNA	226	20	3.81E-45	84.28	LFMM
CLocus_46017	Xenopus tropicalis collagen alpha-1(I) chain-like (LOC108645507), mRNA	214	20	2.57E-36	76.65	Pcadapt
CLocus_459	Acipenser naccarii transposon TC1-like, complete sequence	246	20	4.36E-27	89.63	Pcadapt
CLocus_45118	Oreochromis niloticus uncharacterized LOC112841992 (LOC112841992), ncRNA	261	20	2.63E-62	81.19	LFMM
CLocus_44824	Nanorana parkeri DDB1 and CUL4 associated factor 5 (DCAF5), mRNA	179	20	1.74E-19	88.27	Pcadapt
CLocus_44824	Mastomys coucha DDB1 and CUL4 associated factor 5 (Dcaf5) mRNA	179	18	1.09E-14	88.79	LFMM
CLocus_44710	Xenopus laevis dynein, axonemal, heavy chain 9 S homeolog (dnah9.S), transcript variant X2, mRNA	306	20	2.58E-17	74.19	Pcadapt
CLocus_44572	Mastacembelus armatus genome assembly, chromosome: 17	151	20	9.59E-42	96.81	Pcadapt
CLocus_43152	Galaxias olidus 18S ribosomal RNA gene sequence	165	20	4.97E-39	87.16	Pcadapt
CLocus_417378	Mastacembelus armatus genome assembly, chromosome: 15	207	20	2.93E-67	88.9	Pcadapt
CLocus_41018	Mastacembelus armatus genome assembly, chromosome: 10	306	20	4.08E-40	94.77	Pcadapt
CLocus_40510	Xenopus tropicalis clone CH216-45L11, complete sequence	272	20	2.56E-112	91.99	Pcadapt
CLocus_40422	AF273091Bufo marinus BM121 microsatellite sequence	260	1	3.14E-16	90.14	Pcadapt
CLocus_40250	Nanorana parkeri protocadherin gamma-C5-like (LOC108785727), mRNA	176	20	1.17E-40	75.02	Pcadapt
CLocus_40242	Pseudepidalea balearica isolate Chd1_Si337bal chromodomain helicase DNA binding protein 1 (CHD1) gene cds	211	1	1.33E-14	83.53	Pcadapt
CLocus_39517	Rana dalmatina transposon dalBam	278	10	5.79E-99	87.76	LFMM
CLocus_368897	Bufo baturae microsatellite BaturaC107 sequence	174	3	1.52E-26	87.44	Pcadapt
CLocus_36629	Bufo baturae microsatellite BaturaC107 sequence	282	6	7.87E-43	83.17	Pcadapt
CLocus_360774	Bufo baturae microsatellite BaturaC107 sequence	163	4	1.02E-28	88.34	Pcadapt
CLocus_31665	AF273093Bufo marinus BM217 microsatellite sequence	162	1	2.65E-20	90.36	LFMM
CLocus_28133	Rana boylii 18S ribosomal RNA gene sequence	325	20	2.57E-55	81.26	Pcadapt
CLocus_27843	Nematalosa erebi 18S ribosomal RNA gene sequence	268	20	3.13E-35	81.97	Pcadapt
CLocus_26266	Rana boylii 18S ribosomal RNA gene sequence	308	20	3.57E-66	81.4	Pcadapt
CLocus_25442	Nanorana parkeri uncharacterized LOC108791666 (LOC108791666), ncRNA	300	20	3.13E-35	74.67	Pcadapt
CLocus_23140	Myripristis murdjan genome assembly, chromosome: 22	258	4	2.73E-27	83.3	LFMM
CLocus_20992	Nanorana parkeri nuclear factor of activated T-cells 5 (NFAT5), mRNA	201	20	1.52E-26	81.06	Pcadapt
CLocus_19786	Rhinatrema bivittatum genome assembly, chromosome: 13	187	2	1.63E-13	83.07	Pcadapt
CLocus_16338	Mastacembelus armatus genome assembly, chromosome: 8	292	20	3.82E-15	80.89	Pcadapt
CLocus_16066	Xenopus laevis cyclin-dependent kinase 7 L homeolog (cdk7.L), mRNA	152	20	6.91E-12	81.56	Pcadapt
CLocus_15351	Bufo schneideri microsatellite Rsch9 sequence	244	1	4.08E-21	94.44	Pcadapt
CLocus_14782	Xenopus laevis uncharacterized LOC108718515 (LOC108718515), mRNA	297	20	6.06E-19	71.31	Pcadapt
CLocus_14463	Mastacembelus armatus genome assembly, chromosome: 10	233	20	5.07E-49	94.76	LFMM
CLocus_12203	Pteropus alecto death associated protein 3 (DAP3), transcript variant X2, mRNA	206	20	1.98E-12	79.86	Pcadapt
CLocus_11489	Bufo baturae microsatellite BaturaC107 sequence	176	2	1.85E-25	90.69	Pcadapt
CLocus_10795	Salmo trutta genome assembly, chromosome: 14	233	20	1.33E-71	86.67	Pcadapt
CLocus_10795	Thalassophryne amazonica genome assembly, chromosome: 15	233	20	4.92E-69	86.87	LFMM
CLocus_10378	Bufo baturae microsatellite BaturaC107 sequence	177	2	1.52E-26	92.78	Pcadapt
