# Supplementary material for: The effects of drift and selection on latitudinal genetic variation in Scandinavian common toads (Bufo bufo) following postglacial recolonisation
Source: Heredity (Edinb). 2021 Feb 9;126(4):656–67. doi: 10.1038/s41437-020-00400-x (PMC8115047; doi:10.1038/s41437-020-00400-x)
Supplement: Supplementary file 4 — Table_S5 [file 41437_2020_400_MOESM4_ESM.xlsx]

## Sheet: Blad1
SeqName	Description	Length	#Hits	e-Value	sim mean	Method
CLocus_9925	Hyla andersonii clone Ha6542 microsatellite sequence	157	20	2.36E-16	87.17	LFMM
CLocus_9035	Bufo baturae microsatellite BaturaC115 sequence	202	20	2.17E-18	83.67	LFMM
CLocus_86560	Bufo baturae microsatellite BaturaC107 sequence	154	2	9.34E-26	96.56	Pcadapt
CLocus_83024	Bufo baturae microsatellite BaturaC107 sequence	189	2	7.27E-22	88	Pcadapt
CLocus_83024	AF273093Bufo marinus BM217 microsatellite sequence	189	20	5.01E-26	85.62	LFMM
CLocus_82480	Xenopus tropicalis clone CH216-159I14, complete sequence	194	3	1.53E-38	96.33	Pcadapt
CLocus_82210	Mastacembelus armatus genome assembly, chromosome: 22	309	17	2.44E-71	81.82	Pcadapt
CLocus_80471	Rhinatrema bivittatum genome assembly, chromosome: 19	243	1	2.58E-31	93.07	Pcadapt
CLocus_79664	Rhinatrema bivittatum genome assembly, chromosome: 13	274	20	3.11E-18	85.53	LFMM
CLocus_78233	Rhinatrema bivittatum genome assembly, chromosome: 13	240	20	7.15E-13	80.52	LFMM
CLocus_76234	Oreochromis niloticus uncharacterized LOC112841992 (LOC112841992), ncRNA	232	19	6.87E-62	89.95	Pcadapt
CLocus_76234	Sparus aurata genome assembly, chromosome: 9	232	20	2.55E-75	90	LFMM
CLocus_75451	AF273093Bufo marinus BM217 microsatellite sequence	184	1	1.57E-18	88.37	Pcadapt
CLocus_75369	Mastacembelus armatus genome assembly, chromosome: 18	238	20	1.17E-49	97.21	Pcadapt
CLocus_75369	Mastacembelus armatus genome assembly, chromosome: 18	238	20	1.05E-48	96.94	LFMM
CLocus_75311	Denticeps clupeoides genome assembly, chromosome: 1	315	20	4.31E-29	86.85	Pcadapt
CLocus_72957	Bufo baturae microsatellite BaturaC107 sequence	259	20	7.22E-27	94.62	Pcadapt
CLocus_72764	Bufo baturae microsatellite BaturaC115 sequence	254	20	4.51E-41	83.28	LFMM
CLocus_71599	Uncultured eukaryote clone J12_90P438_0239Uplate04_P4 18S ribosomal RNA gene sequence	276	20	1.56E-23	87.35	Pcadapt
CLocus_70569	Nanorana parkeri family with sequence similarity 193 member A (FAM193A), mRNA	187	20	4.95E-26	84.22	LFMM
CLocus_65349	Scophthalmus maximus chromosome 17	254	11	4.35E-24	94.2	Pcadapt
CLocus_62137	Tetraodon nigroviridis full-length cDNA	153	20	2.62E-21	85.11	Pcadapt
CLocus_53849	Fundulus heteroclitus DnaJ heat shock protein family (Hsp40) member C18 (dnajc18), mRNA	228	1	4.41E-14	78.15	Pcadapt
CLocus_51806	Synthetic construct Xenopus tropicalis clone IMAGE:7006117 aspartyl-tRNA synthetase (dars) gene, encodes complete protein	278	4	9.47E-16	83.33	Pcadapt
CLocus_51349	Oreochromis niloticus KIAA0895 like (kiaa0895l), transcript variant X3, mRNA	154	20	5.58E-28	91.83	Pcadapt
CLocus_50320	AF273091Bufo marinus BM121 microsatellite sequence	207	12	3.31E-16	84.29	LFMM
CLocus_47981	Echeneis naucrates adiponectin receptor protein 1-like (LOC115043408), transcript variant X2, mRNA	245	20	4.94E-15	82.76	LFMM
CLocus_47209	Eukaryotic synthetic construct chromosome 14	180	20	1.36E-26	86.21	LFMM
CLocus_47063	Xenopus tropicalis DnaJ heat shock protein family (Hsp40) member C28 (dnajc28), mRNA	226	20	3.27E-45	84.26	Pcadapt
CLocus_47063	Xenopus tropicalis DnaJ heat shock protein family (Hsp40) member C28 (dnajc28), mRNA	226	20	1.28E-53	84.31	LFMM
CLocus_46017	Microplaninae sp. MOTU23 voucher PT848 18S small subunit ribosomal RNA gene sequence	214	1	3.41E-15	85.87	Pcadapt
CLocus_45118	Oreochromis niloticus uncharacterized LOC112841992 (LOC112841992), ncRNA	261	20	1.62E-78	82.24	LFMM
CLocus_44824	Peromyscus leucopus DDB1 and CUL4 associated factor 5 (Dcaf5), transcript variant X3, mRNA	179	15	1.23E-14	89	Pcadapt
CLocus_44824	Nanorana parkeri DDB1 and CUL4 associated factor 5 (DCAF5), mRNA	179	20	1.54E-19	88.45	LFMM
CLocus_44572	Mastacembelus armatus genome assembly, chromosome: 17	151	20	1.97E-42	96.97	Pcadapt
CLocus_43152	Galaxias olidus 18S ribosomal RNA gene sequence	165	20	4.28E-34	87.18	Pcadapt
CLocus_417378	Mastacembelus armatus genome assembly, chromosome: 15	207	20	1.48E-63	88.98	Pcadapt
CLocus_41018	Mastacembelus armatus genome assembly, chromosome: 10	306	20	3.29E-40	94.85	Pcadapt
CLocus_40510	Xenopus tropicalis clone CH216-45L11, complete sequence	272	20	2.30E-111	92.67	Pcadapt
CLocus_40242	Pseudepidalea balearica isolate Chd1_Si337bal chromodomain helicase DNA binding protein 1 (CHD1) gene cds	211	8	1.44E-14	86.54	LFMM
CLocus_39517	Rana dalmatina transposon dalBam	278	20	7.92E-102	86.26	LFMM
CLocus_38573	Myripristis murdjan genome assembly, chromosome: 20	234	20	4.99E-21	74.01	LFMM
CLocus_368897	Bufo baturae microsatellite BaturaC107 sequence	174	1	2.60E-26	93.26	Pcadapt
CLocus_360774	AF273093Bufo marinus BM217 microsatellite sequence	163	1	2.04E-17	88.1	Pcadapt
CLocus_346302	Bufo baturae microsatellite BaturaC107 sequence	332	20	1.44E-23	91.66	LFMM
CLocus_31665	Bufo baturae microsatellite BaturaC107 sequence	162	20	2.80E-28	85.93	LFMM
CLocus_28133	Rana boylii 18S ribosomal RNA gene sequence	325	20	7.02E-47	81.7	Pcadapt
CLocus_27843	Oncorhynchus mykiss uncharacterized LOC110528711 (LOC110528711), ncRNA	268	20	9.34E-26	85.01	Pcadapt
CLocus_26266	Taphrina flavorubra CBS 377.39 18S rRNA gene sequence; from TYPE material	308	20	3.27E-45	90.54	Pcadapt
CLocus_23966	Eukaryotic synthetic construct chromosome 15	193	20	2.34E-11	82.15	LFMM
CLocus_2333	Bufo bufo microsatellite Bb46 sequence	264	20	3.63E-17	86.12	LFMM
CLocus_23140	Myripristis murdjan genome assembly, chromosome: 14	258	20	6.82E-39	82.26	LFMM
CLocus_20992	Pelodiscus sinensis nuclear factor of activated T cells 5 (NFAT5), transcript variant X12, mRNA	201	12	7.37E-12	78.86	Pcadapt
CLocus_15351	Bufo schneideri microsatellite Rsch9 sequence	244	1	9.41E-21	94.44	Pcadapt
CLocus_14463	Mastacembelus armatus genome assembly, chromosome: 10	233	20	1.02E-48	94.69	LFMM
CLocus_12641	Bufo baturae microsatellite BaturaC115 sequence	255	9	4.24E-35	83.72	LFMM
CLocus_11489	AF273093Bufo marinus BM217 microsatellite sequence	176	1	1.57E-18	89.16	Pcadapt
CLocus_10956	Bufo baturae microsatellite BaturaD106 sequence	212	20	6.58E-19	82.78	LFMM
CLocus_10795	Mastacembelus armatus genome assembly, chromosome: 1	233	4	5.31E-63	83.47	Pcadapt
CLocus_10795	Thalassophryne amazonica genome assembly, chromosome: 15	233	20	3.81E-73	87.27	LFMM
CLocus_10378	AF273093Bufo marinus BM217 microsatellite sequence	177	1	1.22E-19	89.53	Pcadapt
